# Supplementary material for: Genome-Wide Identification and Functional Analysis of the CNGC Gene Family in Suaeda glauca
Source: Biology (Basel). 2026 Mar 13;15(6):467. doi: 10.3390/biology15060467 (PMC13024286; doi:10.3390/biology15060467)
Supplement: Supplementary file 1 [file biology-15-00467-s001.zip]

Archive with 2 entries (2 files):
- 2.Figures and legends.pdf
- 3.Supplemental Tables.pdf
